# Supplementary material for: Acute Muscle Rigidity Secondary to Tetanus: A Toxicology Simulation Case for Fourth-Year Medical Students
Source: MedEdPORTAL. 2024 Mar 29;20:11389. doi: 10.15766/mep_2374-8265.11389 (PMC10978813; doi:10.15766/mep_2374-8265.11389)
Supplement: Supplementary file 1 — Approach to Acid-Base Disturbances.pptxGlycine.pptxSimulation Images and Lab Values.docxSimulation Case.docxCritical Actions Checklist.docxDebriefing Materials.docxPre- and Posttest.docxSession Evaluation.docx [file mep_2374-8265.11389-s001.zip]

Archive with 9 entries (9 files):
- H. Session Evaluation.docx
- A. Approach to Acid-Base Disturbances.pptx
- B. Glycine.pptx
- C. Simulation Images and Lab Values.docx
- E. Critical Actions Checklist.docx
- F. Debriefing Materials.docx
- D. Simulation Case.docx
- G. Pre- and Posttest.docx
- _Educational Summary Report_11389.pdf
